# Supplementary material for: Pharmacokinetic Characterization of the DDAH1 Inhibitors ZST316 and ZST152 in Mice Using a HPLC-MS/MS Method
Source: Molecules. 2022 Feb 2;27(3):1017. doi: 10.3390/molecules27031017 (PMC8840040; doi:10.3390/molecules27031017)
Supplement: Supplementary file 1 [file molecules-27-01017-s001.zip]

Archive with 1 entries (1 files):
- molecules-1533427-supplementary.pdf
